# Supplementary material for: Optogenetic methods to stimulate gamma motor neuron axons ex vivo
Source: Exp Physiol. 2025 Feb 3;110(10):1531–41. doi: 10.1113/EP092359 (PMC12486331; doi:10.1113/EP092359)
Supplement: Supplementary file 1 — Supporting Information [file EPH-110-1531-s001.xlsx]

## Sheet: Guide to Files
File Name	Animal Number	Sex	DOB	Expt Date	Age (Days)	Muscle Wt (g)	Lo	Genotype	Description	What Used For
190328_1a_Optogenetics_Macro_LED_RT	190328	F	2018-08-27	2019-03-28	213	0.0099	14.65	ChAT ChR2	60 s stim at 5 Hz at 1-5 mW; Clear increase in firing rate plus pause for all intensities; no twitch at 1 mW, clear twitch at 5 mW	Stretch and 3 mW 60 s stim in Fig 3A-B
190930_Muscle1_Rig2_Optogenetics_TI	190930	F	2019-06-27	2019-09-30	95	0.0091	12.24		Unit w RD and clear modulation to LED stimulation; tested 1-5 mW; saw clear pauses after LED stimulation; CAP very small	Figure 2B-C; Figure 3A-F
210423_Muscle2_Rig2_Optogenetics_Macro_RT	210423	M	2021-03-02	2021-04-22	51	0.0059	9.54	ChAT ChR2	Unit w no RD and very low stretch sensitivity; increases firing to stimulation up to 15 Hz at 5 mW (w twitch contractions throughout; less effective at 4 and 3 mW), no prolonged firing afterwards; stimulations from 1-50 Hz tested and used to generate a CAP latency table since the range of frequencies and optical intensities used was high	Table 1 CAP latency;
210708_Muscle1_Rig1_Optogenetics_Macros_RT	210708	M	2021-04-28	2021-07-08	71	0.0097	11.59	ChAT ChR2	Small unit with RD not stretch sensitive; larger unit w no RD comes in w LED stim; Remie Unit 1 for thesis; unit had ~.5 s delay in firing at 3mWand 4mW, 5Hz, 60s stimulations and prolonged firing during the following stims: 3mW, 15Hz, 5s 3mW, 5Hz, 60s 4mW, 15Hz, 5s 4mW, 5Hz, 60s 4mW, 15Hz, 60s	Prolonged firing and general responses referenced in text
210713_Muscle1_Rig1_Optogenetics_LightTest_RT	210713	F	2021-04-28	2021-07-13	76	0.007	10.37	ChAT ChR2	Unit with 0 RD, clear increase in firing with LED stimulation; longer stimuli led to increase in firing rate that persists after LED stimulation ends	Fig 3G-H
211203_Optogenetics_Muscle2_Rig2_Macro_RT	211203	M	2021-09-09	2021-12-03	85	0.013	12.84	Npas ChR2	Unit with RD, response to LED during beginning of stimulation until CAP height decreases	Figure 4 E-F; CAP latency quantification (data not shown in paper, but found in Table 1 CAP Latency Tab
221121_Optogenetics_M1_2a_laserstim_RT	221121	F	2022-08-22	2022-11-21	91	0.0081	8.32	Npas ChR2	Unit with 0 RD, clear response to LED stimulation that can be blocked with bungarotoxin	Figure 4 A-D; Figure 5; CAP latency quantification (data not shown in paper, but found in Table 1 CAP Latency Tab
221221_Optogenetics_D1_2a_laserstim_RT	221221	F	2022-04-19	2022-12-21	246	0.0108	8.82	Npas ChR2	Unit with RD, response to LED during beginning of stimulation until CAP height decreases	CAP latency quantification (data not shown in paper, but found in Table 1 CAP Latency Tab

## Sheet: Table 1 CAP Latency
Animal Number	Genotype										Animal Number	Genotype
210423	Chat-ChR2-Cre	Data Shown in Table									221121	Npas-ChR2-Cre		Data Not Shown
		3 mW									5 mW	5 Hz	10 Hz	15 Hz	20 Hz
			1 Hz	10 Hz	20 Hz	30 Hz	40 Hz	50 Hz			First	4.5	4.625	4.625	4.625
		First	4.45	4.15	4.15	4.2	4.05	4.15			Middle	5.25	5.5	5.625	6.375
		Middle	4.45	5	5.25	5.8	6.3				Last	5.25	5.625	6.5	6.125
		Last	4.35	4.85	5.45	6.65
											Animal Number	Genotype
		5 mW									211203	Npas-ChR2-Cre		Data Not Shown
			1 Hz	10 Hz	20 Hz	30 Hz	40 Hz	50 Hz			5 mW	1 Hz	10 Hz	15 Hz	20 Hz	25 Hz	30 Hz
		First	3.45	3.7	3.45	3.6	3.65	3.55			First	3.75	3.875	4	3.75	4	4.125
		Middle	3.75	4.35	4.6	5.1	6.15				Middle	4	4.75	4.875	5.125	N/A	N/A
		Last	3.75	4.4	4.6	5.15	6.05				Last	4	5.25	5.375	5.125	N/A	N/A
		All latencies in mW and taken from 5 s stimuli of the given frequency
											Animal Number	Genotype
											221221	Npas-ChR2-Cre		Data Not Shown
											5 mW	1 Hz	15 Hz	20 Hz	30 Hz
											First	4	4.375	4.5	4.625
											Middle	5.375	7	N/A	N/A
											Last	5.5	6.875	N/A	N/A

## Sheet: Fig 2B Firing Rate Graphs
Animal ID	190930
Description	ChAT-ChR2, resting discharge, characterized 2-5 mW																						Pause Duration of a 5% Lo stretch = 7.94s
20hz LED fired time 1-6 s	Average firing in 1 s intervals
	5mW	4mW	3mW	2mW
0	8.75166	7.43293	6.96168	7.56587
1	9.16342	8.14101	7.15832	6.91816
2	38.2547	39.5365	39.5384	18.48
3	22.8305	40.3918	35.8693	9.16006
4	15.9051	38.0939	20.5429	12.0787
5	11.7574	31.3736	10.7761	10.6789
6	18.2378	21.3226	14.2622	14.0313
7	8.39303	6.11495	2.27178	5.81447
4 mW LED stim; 5 s
LED firing frequency (Hz)	Time silenced after LED turned off
5	0.24
10	2.83
15	6.82
20	9.97

## Sheet: Fig 2B Firing Rates Quant5v 1hz
5v 1hz	trial 1			5v 1hz	trial 2			5v 5hz	trial 1			5v 5hz	trial 2				5v 10hz	trial 1			5v 10hz	trial 2			5v 15hz				5v 15hz				5v 20hz	trial 1			5v 20hz	trial 2				4v 5hz	trial 1			4v 5hz	trial 2
s	Hz	11.245		s	Hz	14.89		s	Hz	8.87766		s	Hz	9.28003			s	Hz	9.01487		s	Hz	8.61966		s	Hz	7.55634		s	Hz	7.71782		s	Hz	8.21501		s	Hz	9.11233			s	Hz	8.40705		s	Hz	7.30575
99.0478	10.0756	14.1031		146.98	15.7233	15.0297		219.98	11.8694	23.1142		266.833	10.4877	21.8988			80.0959	8.95255	21.7635		446.037	7.16076	22.5943		243.086	6.64231	24.7084		295.062	7.95862	25.0981		405.04	6.87522	27.8178		353.064	5.56328	24.4279			15.1243	10.3896	21.8856		65.0438	7.52445	21.835
99.1471	8.64304	10.6446		147.043	17.3611	12.2871		220.065	8.76424	9.331		266.929	7.14541	8.59884			80.2076	6.82361	6.44341		446.177	13.2802	5.98802		243.236	7.36648	4.97374		295.188	8.24742	7.55766		405.185	6.44745	8.54213		353.244	9.31532	8.08135			15.2206	10.8992	6.63697		65.1766	8.13008	4.53235
99.2628	11.5207			147.101	16.2602			220.179	10.2722			267.069	6.34518				80.3542	11.3572			446.252	7.49344			243.372	9.22935			295.309	7.22282			405.34	9.48767			353.351	9.83768				15.3124	10.6781			65.2996	8.47817
99.3496	12.3533			147.162	17.331			220.276	9.24642			267.226	5.15066				80.4422	6.01323			446.386	8.13008			243.48	9.22935	0.13s		295.447	7.17875			405.446	6.89655			353.453	7.53296				15.406	3.54925	0.24s		65.4176	4.39657	0.31s
99.4305	12.7065	wave twitch		147.22	17.6835	wave twitch		220.384	7.7101	wave twitch		267.421	10.0857	wave twitch			80.6085	9.84252	wave twitch		446.509	5.83942	wave twitch		243.589	11.1982	wave twitch beginning		295.587	6.49984	wave twitch beginning		405.591	7.73694	wave twitch beginning		353.586	11.8343	wave twitch beginning			15.6877	7.77001			65.645	9.12409
99.5092	11.7994	throughout		147.277	17.1233	throughout		220.514	7.4129	throughout		267.52	8.0064	throughout			80.7101	10.3788	throughout		446.68	6.18047	throughout		243.678	6.76819	held for rest		295.74	6.30716	held for rest		405.72	8.33681	held for rest		353.67	8.42105	held for rest			15.8164	7.5358	wave twitch		65.7546	9.46074	wave twitch
99.594	11.9832	no pause for all stimulation		147.335	16.2999			220.649	10.4548			267.645	6.3593				80.8064	10.5319			446.842	6.70241			243.826	5.26177			295.899	10.4221			405.84	6.26566			353.789	12.0482				15.9491	7.26744	throughout		65.8603	5.22466	throughout
99.6774	11.4679			147.396	16.2999			220.744	11.919			267.802	8.94055				80.9014	5.03018			446.991	7.86473			244.016	10.395			295.995	7.68935			406	5.88755			353.872	8.87311				16.0867	8.64678			66.0517	4.75511
99.7647	9.22084			147.458	16.3132			220.828	9.38086			267.914	4.79846				81.1002	11.9261			447.118	10.2512			244.112	6.67557			296.125	5.29241			406.169	9.06618			353.985	8.49979				16.2024	9.71345			66.2621	7.91452
99.8731	11.9689			147.519	15.4083			220.935	8.726			268.122	10.0857				81.184	10.395			447.216	9.23361			244.262	5.74713			296.314	9.69462			406.28	11.3766			354.102	9.34143				16.3054	8.07102			66.3884	8.44595
99.9566	12.4301			147.584	16.0772			221.049	11.0497			268.221	10.5764				81.2802	7.20721			447.324	5.62905			244.436	5.36193			296.417	9.14077			406.368	7.10985			354.209	11.655				16.4292	7.249			66.5068	5.26593
100.037	14.1044			147.646	17.094			221.14	6.19963			268.316	8.40336				81.419	6.8306			447.502	9.01307			244.622	6.27746			296.526	4.02495			406.508	5.35045			354.295	6.45786				16.5672	12.1729			66.6967	7.6365
100.108	12.5707			147.705	18.0018			221.301	9.87654			268.435	7.00771				81.5654	7.21761			447.613	5.43331			244.782	7.95862			296.775	6.2054			406.695	8.94454			354.45	8.16327				16.6493	8.95255			66.8277	7.80031
100.188	12.8617			147.76	14.1243			221.403	10.4384			268.577	6.17856				81.704	8.48176			447.797	8.29531			244.907	6.74309			296.936	9.22935			406.807	5.62588			354.572	10.6553				16.7611	10.0806			66.9558	5.39229
100.265	9.11162			147.831	15.3139			221.498	9.18274			268.739	9.9108				81.8218	11.9617			447.917	11.3443			245.056	9.17852			297.044	7.04225			406.985	10.005			354.666	8.46024				16.8603	9.78474			67.1413	4.97389
100.375	11.4548			147.896	16.9205			221.607	8			268.84	10.0756				81.9055	11.1111			448.005	12.2699			245.165	5.27426			297.186	6.86106			407.085	5.78536			354.784	9.62464				16.9625	6.68896			67.3423	8.99685
100.462	10.2302			147.955	13.8793			221.732	9.61076			268.939	8.76424				81.9955	12.0482			448.087	8.8574			245.354	7.06464			297.332	5.57414			407.258	7.6746			354.888	8.04505				17.112	7.5815			67.4535	10.2617
100.56	13.3601			148.027	14.5773			221.836	9.84737			269.054	7.18391				82.0785	7.54717			448.2	9.60615			245.496	6.53168			297.512	9.14495			407.388	10.1729			355.013	10.5541				17.2438	9.21234			67.551	8.01282
100.635	11.6347			148.096	17.8571			221.938	9.78474			269.193	8.13008				82.2109	12.21			448.304	7.39919			245.649	7.54717			297.621	3.91773			407.486	7.81555			355.107	9.31532				17.3524	6.50618			67.6757	10.2775
100.721	10.6383			148.152	16.1031			222.04	8.13339			269.316	9.05387				82.2929	10.6383			448.439	7.51315			245.781	6.58328			297.876	7.94597			407.614	7.37735			355.215	10.8932				17.5061	6.39591			67.773	5.81395
100.815	10.7296			148.214	16.5837			222.163	6.30517			269.426	9.00495				82.3868	11.8133			448.572	10.6895			245.933	6.78656			298.002	9.97009			407.75	9.78474			355.307	5.66733				17.6624	8.11688			67.945	8.14001
100.908	13.0293			148.274	14.9031			222.322	7.07714			269.537	7.0373				82.4715	7.45712			448.666	7.249			246.081	7.75194			298.102	8.03213			407.852	6.59631			355.483	7.15563				17.7857	9.68523			68.0679	4.94315
100.985	12.2399			148.341	16.7926			222.463	9.28505			269.679	10.3734				82.6056	7.6746			448.804	8.0032			246.21	7.01508			298.227	10.5876			408.003	6.87285			355.623	9.63855				17.8889	8.51789			68.2702	7.42115
101.067	10.6101			148.401	16.0772			222.571	9.3633			269.776	7.01754				82.7359	8.82223			448.929	7.20981			246.352	10.0756			298.321	8.29876			408.149	9.69932			355.727	10.1368				18.0063	10.7585			68.4049	8.52878
101.161	10.4822			148.463	14.5985			222.677	8.10373			269.918	8.52515				82.8492	7.10985			449.067	5.76037			246.451	7.27802			298.442	6.90369			408.252	10.6496			355.825	12.1877				18.0993	7.76699			68.5222	9.45626
101.256	10.6667			148.532	16.2206			222.801	6.17093			270.036	8.92061				82.9899	8.09062			449.241	5.88755			246.589	6.73174			298.587	7.23327			408.346	7.65404			355.907	11.274				18.228	7.15563			68.6279	7.59013
101.35	11.6347			148.593	14.0351			222.963	9.7704			270.148	11.0681				83.1135	10.0654			449.411	9.14495			246.737	6.99056			298.725	6.78426			408.477	7.3828			355.996	7.30727				18.3678	11.8977			68.7597	3.55682
101.436	8.8968			148.665	15.1172			223.065	7.73096			270.238	7.80031				83.2129	6.39795			449.52	8.04829			246.88	10.1626			298.872	10.4548			408.612	9.7229			356.133	11.1919				18.4518	7.38007			69.0409	5.005
101.548	12.2699			148.731	12.5628			223.195	8.46024			270.366	6.12933				83.3692	10.1885			449.644	11.1545			246.979	7.27537			298.968	7.89578			408.715	7.84314			356.222	8.85347				18.5873	6.37349			69.2407	8.59476
101.63	10.7527			148.81	16.2206			223.313	9.13659			270.529	12.7714				83.4673	11.4286			449.734	9.83768			247.116	6.14628			299.094	9.00901			408.842	6.03865			356.335	11.7096				18.7442	9.77995			69.357	6.94203
101.723	12.3839			148.872	14.6413			223.422	10.1368			270.608	23.4467				83.5548	9.79912			449.836	9.31532			247.279	5.84624			299.205	7.47664			409.008	8.98069			356.421	7.95229				18.8465	7.38007			69.5011	6.74082
101.804	12.3609			148.94	14.3575			223.521	9.995			270.65	10.7817				83.6569	10.4987			449.943	8.99281			247.45	7.10732			299.339	4.22119			409.119	11.0988			356.546	6.85166				18.982	9.74659			69.6494	8.01282
101.884	11.9048			149.01	16.1943			223.621	10.0553			270.743	6.87758				83.7521	7.14031			450.054	9.31532			247.591	10.4167			299.576	9.77517			409.209	10.5597			356.692	5.81058				19.0846	9.25497			69.7742	7.18133
101.968	11.4877			149.072	15.2672			223.72	5.76037			270.888	10.2881				83.8922	9.61076			450.162	6.75904			247.687	8.58369			299.678	9.85222			409.304	7.75494			356.864	9.69462				19.1926	7.05716			69.9134	8.39631
102.055	11.4286			149.137	15.3257			223.894	7.03977			270.986	9.87167				83.9962	7.06215			450.31	10.2145			247.803	7.78513			299.78	7.21501			409.433	6.56168			356.967	7.94913				19.3343	5.59284			70.5863	33.1126	22.9269
102.143	11.4482			149.202	12.4301			224.036	8.35771			271.087	8.48536				84.1378	7.83085			450.407	10.8932			247.932	9.04159			299.919	8.53242			409.586	10.7411			357.093	8.42815				19.5131	6.69792			70.6165	8.62813	47.96
102.23	13.1234			149.283	15.5763			224.156	10.7009			271.205	8.09389				84.2655	7.89889			450.499	8.28157			248.682	41.841	27.1191		301.288	35.2113	28.5871		409.679	11.1297			357.212	11.2613				19.6624	9.54654			70.7323	12.0048
102.307	11.0132			149.347	15.1172			224.249	7.81555			271.328	11.534				84.3921	9.25497			450.62	6.09199			248.706	23.2288	44.64		301.316	15.186	47.84		409.768	7.6864			357.301	9.69462				19.7672	6.03136			70.8157	31.6957
102.397	10.3627			149.413	15.0943			224.377	5.13084			271.415	11.9474				84.5002	10.4275			450.784	8.45308			248.749	35.5872			301.382	14.9142			409.899	10.015			357.404	11.325				19.933	9.99001			70.8472	5.95238
102.494	9.14913			149.48	15.3846			224.572	6.72948			271.499	7.61035				84.5961	8.90869			450.902	10.2828			248.777	25.8732			301.449	33.8409			409.998	7.59013			357.492	9.62001				20.7746	24.2131	23.1354		71.0152	44.0529
102.603	11.7302			149.544	13.3601			224.721	9.81354			271.63	11.4745				84.7083	7.94913			451	10.6781			248.816	15.0038			301.478	26.5252			410.696	48.3092	36.9408		357.596	9.56938				20.8159	33.8983	47.84		71.0379	9.47867
102.688	10.1989			149.619	15.3257			224.822	8.59845			271.717	11.7028				84.8341	7.41015			451.093	10.7181			248.882	36.4299			301.516	34.8432			410.717	20.6398	51.81		357.701	8.88494				20.8454	7.45156			71.1434	13.9082
102.786	13.0976			149.685	14.771			224.939	8.21355			271.803	10.7527				84.969	8.29531			451.187	8.53607			248.91	25.3165			301.545	26.3852			410.765	20.02			357.813	6.57246				20.9796	27.248			71.2153	39.0625
102.863	12.87			149.752	14.4196			225.06	12.987			271.896	13.2714				85.8808	28.49	46.94		451.304	10.9051			248.949	30.1659			301.583	37.8788			410.815	38.0952			357.965	7.11491				21.0163	40.2414			71.2409	9.21659
102.941	10.6045			149.822	14.1143			225.587	34.1297	26.4936		271.971	7.72201				85.9159	10.0959	21.2377		451.395	7.59301			248.983	29.5858			301.609	24.7219			410.841	40.2414			358.396	48.0769	31.8448			21.0411	9.62464			71.3494	15.1286
103.035	11.6077			149.893	14.7059			225.616	33.2226	58.99		272.101	7.6599				86.0149	9.96512			451.527	7.1048			249.016	32.7869			301.65	39.2927			410.866	41.6667			358.417	20.9205	48.42			21.1451	14.1844			71.4155	46.1894
103.121	10.1678			149.96	13.8985			225.646	11.7855			272.231	12.285				86.1153	10.0553			451.668	12.4378			249.047	27.6625			301.675	24.3605			410.89	38.3142			358.465	19.7824				21.2156	37.2439			71.4372	7.84929
103.219	9.63855			150.032	14.2959			225.731	12.2549			272.313	9.55566				86.2147	9.96512			451.748	6.68896			249.083	35.2734			301.716	38.61			410.916	42.5532			358.515	35.1494				21.2424	6.53381			71.5645	19.4742
103.323	9.27214			150.102	13.3779			225.813	44.1501			272.417	11.6891				86.3151	35.3982			451.898	51.5464	26.4688		249.111	26.0078			301.742	24.4798			410.94	38.0228			358.544	44.6429				21.3955	45.8716			71.6159	40.0802
103.431	8.04829			150.177	11.8413			225.835	10.9769			272.503	7.96495				86.3434	13.8504			451.917	10.2354	51.54		249.15	34.5423			301.783	34.0715			410.966	42.4628			358.566	48.4262				21.4172	6.8306			71.6409	5.7323
103.555	11.3379			150.262	14.6413			225.926	13.5227			272.628	8				86.4155	9.58313			452.015	11.0865			249.179	26.5957			301.812	26.8456			410.99	37.3832			358.587	34.3643				21.5636	19.1939			71.8153	39.6825
103.643	11.4351			150.33	14.1243			226	58.9971			272.753	9.3985				86.5199	10.5097			452.105	94.7867			249.216	15.2091			301.849	25.9403			411.016	46.4037			358.616	41.841				21.6157	43.1965			71.8405	6.4
103.731	11.8483			150.401	15.8856			226.017	10.6213			272.86	10.0908				86.615	39.3701			452.116	27.1003			249.282	41.841			301.888	34.904			411.038	51.8135			358.64	38.0952				21.6389	5.56019			71.9968	47.9616
103.815	9.96512			150.464	13.2188			226.111	13.9276			272.959	17.6835	26.0579			86.6405	13.3601			452.153	15.9744			249.306	22.6244			301.917	15.0376			411.057	112.36			358.666	45.2489				21.8188	7.04225			72.0176	7.08968
103.916	10.4877			150.539	13.289			226.183	30.0752			273.015	28.0899	60.09			86.7153	10.1885			452.215	40.0802			249.35	35.5872			301.983	35.1494			411.066	45.2489			358.688	36.2976				21.9608	18.1324			72.1586	17.3913
104.011	8.07754			150.615	13.3958			226.216	31.5956			273.051	10.9469				86.8135	46.9484			452.24	13.2802			249.378	26.2467			302.012	25.9403			411.088	35.7782			358.716	47.2813				22.0159	39.8406			72.2161	35.3357
104.135	12.4611			150.689	13.3779			226.248	11.6822			273.142	13.8696				86.8347	12.3993			452.315	35.3357			249.416	40.404			302.05	37.4532			411.116	51.4139			358.737	34.5423				22.041	7.91452			72.2445	7.69823
104.215	10.2881			150.764	15.015			226.334	12.987			273.214	42.5532				86.9154	35.0877			452.344	13.8793			249.441	23.9808			302.077	25.3807			411.135	32.6264			358.766	46.8384				22.1673	20.6398			72.3744	23.8095
104.312	13.1839			150.831	14.3062			226.411	97.561			273.238	9.56938				86.9439	13.8985			452.416	31.4465			249.483	15.083			302.116	39.4477			411.166	49.505			358.787	34.4234				22.2158	47.8469			72.4163	38.9864
104.388	12.2699			150.9	15.2091			226.421	10.8637			273.342	14.5243				87.0159	38.6847			452.448	14.8148			249.549	42.8266			302.142	23.9234			411.186	33.3333			358.816	47.2813				22.2367	5.59754			72.442	6.51254
104.469	24.3902			150.966	15.528			226.513	14.8588			273.411	75.4717				87.0417	13.541			452.515	45.977			249.573	7.3046			302.183	36.9004			411.216	43.573			358.837	34.3643				22.4154	26.8817			72.5956	45.2489
104.51	9.01307			151.031	16.3399			226.58	27.6625			273.425	10.4767				87.1155	35.9712			452.537	12.7551			249.709	24.8756			302.21	25.7069			411.239	36.6972			358.866	52.2193				22.4525	7.22543			72.6176	6.3593
104.621	12.5786			151.092	14.9925			226.617	31.9489			273.52	12.4844				87.1433	13.8217			452.615	29.8954			249.75	36.4963			302.249	36.2319			411.267	46.5116			358.886	32.4149	8.75166			22.5909	38.3142			72.7749	24.0385
104.701	10.9349			151.159	15.528			226.648	7.06964			273.6	58.1395				87.2157	36.036			452.649	14.9031			249.777	25.3807			302.277	25.413			411.288	12.8041			358.916	48.5437	9.16342			22.617	37.9507			72.8165	37.1058
104.792	12.7959			151.223	13.6519			226.789	36.1011			273.617	8.79121				87.2434	13.8504			452.716	36.5631			249.816	30.4414			302.316	28.2087			411.366	34.6021			358.937	12.5945	38.2547			22.6434	7.78513			72.8435	7.07464
104.871	13.6612			151.296	14.3885			226.817	37.1058			273.731	14.3062				87.3157	27.3973			452.743	13.8313			249.849	10.0402			302.352	31.348			411.395	44.7427			359.016	40.8163	22.8305			22.7719	22.4972			72.9848	30.9598
104.944	11.3766			151.366	13.8793			226.844	9.995			273.801	60.0601				87.3521	15.6495			452.815	9.9552			249.949	44.5434			302.384	7.55572			411.417	36.63			359.041	38.4615	15.9051			22.8163	39.6825			73.0171	30.6279
105.032	9.7371			151.438	14.0154			226.944	13.9958			273.818	9.61076				87.416	10.0705			452.916	40			249.971	22.3714			302.516	38.3142			411.445	45.1467			359.067	35.461	11.7574			22.8415	7.00771			73.0498	6.87049
105.134	12.4766			151.509	14.3369			227.015	45.2489			273.922	12.945				87.5153	39.1389			452.941	13.4138			250.016	15.015			302.542	9.29368			411.467	42.1941			359.095	13.986	18.2378			22.9842	30.6279			73.1953	44.6429
105.215	9.93542			151.579	10.6838			227.037	11.9689			273.999	53.0504				87.5409	13.3333			453.015	34.5423			250.083	44.6429			302.65	47.8469			411.491	9.46074			359.167	19.2308	8.39303			23.0169	5.03271			73.2177	5.05817
105.315	14.0056			151.672	14.8588			227.121	10.7296			274.018	10.0959				87.6159	34.7222			453.044	14.0154			250.105	5.32907			302.671	8.96861			411.596	45.7666			359.219	31.348				23.2156	4.99625			73.4154	38.4615
105.387	13.1579			151.74	14.7929			227.214	36.1664			274.117	11.976				87.6447	14.0845			453.116	45.4545			250.293	17.5593			302.782	33.0033			411.618	37.6648			359.25	9.08265				23.4157	38.7597			73.4414	5.72902
105.463	13.2979			151.807	12.9955			227.242	10.4493			274.2	57.6369				87.7157	31.6957			453.138	12.7959			250.35	43.3839			302.812	35.524			411.645	43.956			359.361	12.6984				23.4415	6.55953			73.6159	34.1297
105.538	12.0482			151.884	14.7167			227.338	12.8866			274.218	9.22084				87.7472	14.556			453.216	33.1126			250.373	9.09918			302.841	13.245			411.667	41.7537			359.439	34.5423				23.5939	42.2833			73.6453	5.86338
105.621	12.1139			151.952	15.7729			227.415	43.0108			274.326	13.2275				87.816	10.015			453.246	14.3266			250.483	15.0489			302.916	15.0602			411.691	7.36106			359.468	37.9507				23.6176	30.722			73.8158	37.4532
105.703	11.7647			152.016	13.3156			227.438	9.72763			274.402	61.9195				87.9158	9.98502			453.316	10.02			250.549	7.47664			302.982	14.9701			411.827	11.1607			359.495	13.8889				23.6502	6.04595			73.8425	5.77701
105.788	10.1626			152.091	14.6092			227.541	13.5044			274.418	8.74126				88.016	31.6456			453.416	35.3982			250.683	34.7826			303.049	30.03			411.917	41.9287			359.567	9.30233				23.8156	35.0263			74.0156	8.17661
105.887	9.17852			152.159	13.9276			227.615	45.2489			274.532	12.07				88.0476	14.6843			453.444	13.9276			250.712	3.3456			303.083	29.1545			411.941	8.37872			359.674	23.175				23.8441	5.8309			74.1379	12.8452
105.996	10.3896			152.231	11.6077			227.637	11.7371			274.615	40.9836				88.1157	33.9559			453.516	34.5423			251.01	93.4579			303.117	34.3643			412.06	10.1368			359.717	34.3643				24.0156	36.4299			74.2157	36.9004
106.092	13.3869			152.317	10.433			227.723	10.7933			274.639	10.5988				88.1451	14.1543			453.545	14.0252			251.021	16.3132			303.146	5.89623			412.159	10.9709			359.746	9.7371				24.0431	5.79206			74.2429	5.78369
106.167	20.6398			152.413	17.5747	14.3137		227.815	33.1126			274.734	11.7855				88.2157	41.7537			453.616	37.037			251.082	3.74883			303.316	37.8072			412.25	53.4759			359.849	10.8637				24.2157	34.5423			74.4158	39.5257
106.215	8.65426			152.47	15.6617			227.845	9.22935			274.819	8.726				88.2397	13.1406			453.643	13.6893			251.349	40.6504			303.342	24.3902			412.269	10.1885			359.941	13.21				24.2447	5.84454			74.4411	5.74053
106.331	9.00495			152.534	15.2905			227.954	16.1943			274.933	12.1507				88.3158	27.4348			453.716	35.1494			251.374	9.23361			303.383	7.54432			412.367	4.30756			360.017	40.1606				24.4157	37.6648			74.6153	35.0263
106.442	11.3636			152.599	15.14			228.016	38.3877			275.016	31.9489				88.3522	18.5874			453.744	13.9179			251.482	41.9287			303.516	39.2927			412.599	49.505			360.042	8.43526				24.4423	5.76701			74.6438	5.81226
106.53	12.4456			152.665	13.9958			228.042	8.91663			275.047	10.3199				88.406	100.503			453.816	31.8471			251.506	6.53168			303.541	23.8379			412.619	30.349			360.16	9.67586				24.6157	31.7965			74.8158	37.9507
106.61	12.6342			152.737	14.2349			228.154	16.247			275.144	14.0056				88.416	30.581			453.848	14.5879			251.659	6.28141			303.583	15.0943			412.652	60.423			360.264	12.3305				24.6471	5.94884			74.8422	5.76535
106.689	12.747			152.807	14.8478			228.215	45.6621			275.215	38.61				88.4487	14.8478			453.916	10.0351			251.818	7.6746			303.649	24.3013			412.668	34.3053			360.345	13.8696				24.8152	47.3934			75.0156	28.3688
106.768	11.0072			152.874	14.5985			228.237	8.93256			275.241	9.62001				88.5161	10.02			454.016	9.5057			251.949	37.3832			303.69	3.46021			412.698	6.74309			360.417	45.4545				24.8363	5.58347			75.0509	7.29927
106.858	11.0558			152.943	11.8203			228.349	15.0943			275.345	14.2552				88.6158	32.3102			454.121	10.5263			251.975	24.6002			303.979	14.3575			412.846	14.0154			360.439	6.87994				25.0155	27.7008			75.1879	33.8983
106.949	12.4224			153.027	14.0548			228.415	42.735			275.415	43.8596				88.6468	14.3678			454.216	10.0452			252.016	5.86854			304.049	4.004			412.917	41.4079			360.584	10.5876				25.0515	6.09385			75.5496	3.19693
107.029	9.69932			153.098	13.8217			228.439	9.98502			275.438	10.2934				88.7164	10.0857			454.316	9.97506			252.186	7.38825			304.299	53.3333			412.941	5.11247			360.679	9.54198				25.2157	34.0136			75.8624	1.93125
107.132	12.9702			153.171	16.0772			228.539	13.1062			275.535	12.4844				88.8156	40			454.416	10.01			252.322	35.3357			304.317	7.58438			413.137	12.5313			360.783	8.84956				25.245	5.86338			76.3803	1.6488
107.21	97.561			153.233	11.8413			228.615	45.7666			275.615	39.6825				88.8405	13.1752			454.516	40.1606			252.35	15.2788			304.449	35.8423			413.217	41.4079			360.896	9.1701				25.4156	29.8507			76.9868	1.27202
107.22	10.1061			153.317	9.77517			228.637	10.0959			275.64	11.0011				88.9164	35.7782			454.541	13.2979			252.415	14.9477			304.477	9.52381			413.241	9.02935			361.005	6.12557				25.6396	6.77966			77.7729	3.45901
107.319	12.7551			153.42	14.6199			228.736	13.0548			275.731	11.9976				88.9444	13.9276			454.616	10.02			252.482	7.50469			304.582	7.50751			413.352	8.39631			361.169	6.96864				25.7872	4.12456			78.062	5.95415
107.397	11.2549			153.488	15.0038			228.813	55.8659			275.815	29.4985				89.0162	9.99001			454.716	9.99001			252.616	3.82702			304.715	39.3701			413.471	6.91324			361.312	8.46024				26.0296	7.32332			78.23	8.95656
107.486	12.5786			153.555	15.7356			228.831	11.1545			275.849	9.76562				89.1163	10.0251			454.816	10.0402			252.877	13.947			304.741	23.8095			413.615	7.61615			361.43	5.21921				26.1661	6.15574			78.3416	3.11721
107.566	11.217			153.618	15.9109			228.92	10.1471			275.951	15.4919				89.216	35.5872			454.915	35.461			252.949	47.619			304.783	7.54432			413.747	6.0042			361.622	10.6101				26.3286	2.75824			78.6624	6.31712
107.655	8.66927			153.681	15.0263			229.019	7.32064			276.015	33.8983				89.2442	5.64175			454.944	13.7741			252.97	5.60695			304.915	43.573			413.913	18.6047			361.716	41.0678				26.6912	1.77667			78.8207	4.68604
107.77	12.285			153.748	13.9276			229.155	16.5426			276.045	10.0604				89.4214	10.543			455.016	32.3102			253.148	29.3686			304.938	6.26959			413.967	4.96894			361.741	6.24025				27.254	6.84932			79.0341	8.7146
107.851	10.6496			153.82	14.6092			229.216	43.29			276.144	14.1543				89.5162	10.0251			455.047	14.4823			253.592	7.22282			305.098	50.5051			414.168	7.38007			361.901	9.36768				27.4	6.15195			79.1488	5.10725
107.945	11.2045			153.888	12.0409			229.239	10.5208			276.215	52.2193				89.616	33.3333			455.116	10.005			253.73	3.97298			305.118	5.53863			414.304	15.8103			362.008	8.48536				27.5626	5.41712			79.3447	4.80307
108.035	13.0463			153.971	13.6054			229.334	12.2399			276.234	10.7124				89.646	14.2248			455.216	10.0402			253.982	2.28154			305.298	50.8906			414.367	6.15385			362.125	6.0042				27.7472	7.48223			79.5529	1.28824
108.111	9.63855			154.045	13.1666			229.416	47.3934			276.328	11.396				89.7163	10.0503			455.316	31.4465			254.42	4.92732			305.318	15.4799			414.53	8.16327			362.292	13.4318				27.8808	21.1193			80.3291	3.5057
108.215	22.6244			154.12	13.6333			229.437	8.27472			276.415	28.9855				89.8158	5.92417			455.348	14.6092			254.623	4.60511			305.382	36.1664			414.652	7.92707			362.366	42.5532				27.9281	5.71265			80.6144	7.60456
108.259	11.1857			154.194	13.245			229.558	17.2265			276.45	10.929				89.9846	9.97506			455.416	34.7826			254.84	3.31181			305.41	7.32064			414.778	24.5098			362.39	12.9786				28.1032	4.73261			80.7459	5.5571
108.349	12.8123			154.269	21.8341			229.616	37.037			276.541	13.4953				90.0849	46.729			455.445	14.0056			255.142	4.04694			305.547	9.81354			414.819	6.36537			362.467	34.8432				28.3145	7.20721			80.9258	3.43938
108.427	13.1752			154.315	10.7066			229.643	7.53296			276.615	40.568				90.1063	13.4953			455.516	35.9066			255.39	3.60425			305.649	32.7332			414.976	8.7222			362.496	7.21761				28.4533	7.51033			81.2165	3.01069
108.503	12.3153			154.409	15.0263			229.775	25.1572			276.64	9.11993				90.1804	7.38825			455.544	13.8122			255.667	4.82276			305.679	3.8432			415.091	9.79912			362.634	7.07214				28.5864	7.76699			81.5487	4.8391
108.584	10.9529			154.475	16.0772			229.815	7.65697			276.75	15.1976				90.3157	42.5532			455.616	10.02			255.874	3.8994			305.939	22.805			415.193	11.6347			362.776	9.85707				28.7152	5.28681			81.7554	6.77048
108.675	12.0409			154.537	13.3156			229.946	14.2959			276.815	34.662				90.955	7.23589			455.716	9.98502			256.131	7.48783			305.983	5.03905			415.279	7.38825			362.877	24.7831				28.9043	5.28681
108.758	8.90472			154.612	15.7356			230.016	35.0263			276.844	9.37207				91.0932	5.33333			455.816	27.894			256.264	6.24805			306.182	31.4961			415.414	6.94927			362.918	33.389				29.0935	4.31127
108.87	10.7527			154.676	14.6306			230.197	9.04568			276.951	15.528				91.2807	8.76424			455.852	15.674			256.424	7.90202			307.157	4.21763			415.558	6.95894			364.063	8.14001				29.3254	6.81431
108.963	12.0265			154.744	14.2146			230.308	11.4286			277.015	35.0263				91.3949	3.95961			455.916	32.3102			256.551	3.79003			307.394	4.57038			416.047	8.14001			364.186	11.1235				29.6136	6.49562
109.047	7.44048			154.815	12.2175			230.395	11.6414			277.044	9.66184				91.6474	7.04473			455.947	14.4718			256.815	6.14251			307.613	2.414			416.17	10.2828			364.276	8.5034				29.7675	7.6365
109.181	11.6009			154.897	13.986			230.481	11.9332			277.147	14.6843				91.7893	4.80769			456.016	36.5631			256.978	3.23258			308.027	3.54108			416.267	10.6952			364.394	8.53971				29.8985	7.94913
109.267	11.4811			154.968	14.0351			230.565	10.6781			277.216	33.7268				91.9973	4.9776			457.111	7.06464			257.287	8.48536			308.309	3.76223			416.36	6.24025			364.511	8.28157				30.0243	3.54862
109.354	17.094			155.039	13.8504			230.659	11.4548			277.245	10.5374				92.1983	6.34719			457.253	6.67111			257.405	5.16529			308.575	8.84564			416.521	10.8637			364.632	7.73395				30.3061	10.0251
109.413	26.7023			155.111	14.6306			230.746	9.56023			277.34	13.2626				92.3558	6.6072			457.402	3.30907			257.598	2.61472			308.688	5.91017			416.613	10.3146			364.761	7.65111				30.4059	6.33914
109.45	10.1523			155.18	15.186			230.85	7.23851			277.416	39.6825				92.5071	5.47645			457.705	2.85266			257.981	3.9984			308.857	7.4599			416.71	9.92556			364.892	7.17103
109.549	10.0402			155.246	14.5243			230.989	9.68523			277.441	7.54717				92.6898	9.81354			458.055	9.1701			258.231	9.15332			308.991	17.2712			416.81	10.2512			365.031	10.7066
109.648	10.0806			155.315	39.8406			231.092	8.29876			277.573	23.2019				92.7917	6.76133			458.164	4.73485			258.34	5.83942			309.049	3.97693			416.908	7.55858			365.124	6.70466
109.748	10.2249			155.34	12.7959			231.212	9.76086			277.616	9.07441				92.9395	4.37158			458.375	6.04961			258.511	1.6415			309.301	5.69152			417.04	5.83431			365.274	10.01
109.845	13.7931			155.418	15.4202			231.315	11.4877			277.727	11.2803				93.1683	11.0132			458.541	4.67836							309.476	3.77145			417.212	9.35891			365.373	5.9312
109.918	11.217			155.483	13.9762			231.402	10.2145			277.815	34.188				93.2591	6.53808			458.755	2.14477							309.742	4.54339			417.319	10.929			365.542	9.14077
110.007	10.5764			155.554	14.3678			231.5	11.534			278.163	8.56164				93.412	10.7585			459.221	2.47678							309.962	8.86918			417.41	7.5815			365.651	6.33914
110.102	11.2803			155.624	13.1234			231.586	8.83002			278.279	10.9951				93.505	6.17856			459.625	3.0409							310.074	6.66667			417.542	8.87311			365.809	5.89797
110.19	8.40689			155.7	12.6823			231.7	7.47105			278.37	9.77995				93.6668	6.13685			459.953	4.65333							310.224	8.77963			417.655	8.14001			365.979	6.76133
110.309	9.58313			155.779	11.7994			231.833	7.17103			278.473	12.012				93.8298	5.07485			460.168	5.32481							310.338	6.88705			417.777	9.28074			366.127	9.25069
110.413	12.5078			155.864	13.2275			231.973	9.28936			278.556	8.47458				94.0268	5.34045			460.356	3.30852							310.484	5.58659			417.885	9.49668			366.235	8.49257
110.493	13.0719			155.939	12.9955			232.081	8.87705			278.674	8.02568				94.2141	4.89237			460.658	8.79894							310.663	6.60284			417.991	8.26788			366.353	6.80735
110.57	10.0705			156.016	10.5541			232.193	10			278.798	7.8125				94.4185	4.88759			460.772	5.82072							310.814	6.21891			418.111	7.69527			366.499	4.75624
110.669	6.93963			156.111	12.7959			232.293	7.20202			278.926	9.62001				94.6231	3.55492			460.944	4.53618							310.975	6.05327			418.241	6.79579			366.71	7.81861
110.813	11.5942			156.189	13.4048			232.432	9.31532			279.03	7.64818				94.9044	2.74801			461.164	9.12825							311.14	5.28961			418.389	9.84252			366.838	10.9409
110.9	11.6077			156.264	19.2864			232.539	8.99685			279.161	7.14541				95.2683	7.38007			461.274	6.31114							311.329	6.88705			418.49	7.28863			366.929	5.96303
110.986	10.3413			156.315	36.1664			232.651	9.56023			279.301	9.15751				95.4038	8.60585			461.432	9.76086							311.474	44.843			418.627	5.59597			367.097	9.23361
111.082	8.51426			156.343	13.1062			232.755	8.74126			279.41	8.81057				95.52	5.39957			461.535	5.44514							311.497	4.24628			418.806	10.3788			367.205	6.17665
111.2	11.8554			156.419	12.9534			232.87	8.44951			279.524	8.63558				95.7052	8.38926			461.718	8.4674							311.732	6.49562			418.902	11.7302			367.367	10.9649
111.284	12.2249			156.497	15.5039			232.988	8.79121			279.64	7.53296				95.8244	8.46024			461.836	8.31601							311.886	4.65549			418.988	6.39591			367.458	7.47664
111.366	10.4603			156.561	11.4745			233.102	6.83293			279.772	9.56023								461.957	6.87758											419.144	6.6313			367.592	10.1112
111.462	8.88099			156.648	12.2026			233.248	6.31512			279.877	5.27426								462.102	6.16143											419.295	6.39182			367.691	10.3627
111.574	10.8578			156.73	12.1581			233.406	10.101			280.067	7.12251								462.264	5.81395											419.451	7.9713			367.787	7.36106
111.666	11.2108			156.812	12.6904			233.505	8.88494			280.207	7.59013								462.436	7.86164											419.577	8.93655			367.923	7.68049
111.755	10.5541			156.891	14.5666			233.618	7.32064			280.339	8.61698								462.564	7.52729											419.689	8.43882			368.053	7.82473
111.85	10.1112			156.96	10.2512			233.755	7.8125			280.455	10.3734								462.696	5.86166											419.807	6.62032			368.181	8.3717
111.949	10.0553			157.057	12.1433			233.883	11.409			280.551	8.40689								462.867	7.04225											419.958	8.25764			368.3	9.6432
112.049	9.86193			157.14	14.3472			233.97	10.0503			280.67	9.04159								463.009	7.54717											420.079	8.57265			368.404	6.4082
112.15	8.57265			157.209	12.5786			234.07	9.94036			280.781	8.04182								463.142	6.0698											420.196	8.56898			368.56	5.79542
112.267	6.3593			157.289	10.5597			234.17	6.88231			280.905	6.99301								463.306	4.77783											420.313	6.64452			368.733	7.52162
112.424	8.15328			157.384	11.976			234.316	10.5097			281.048	8.3717																				420.463	8.49979			368.866	8.74126
112.547	8.52152			157.467	14.3678			234.411	8.73362			281.168	9.70874																				420.581	8.95656			368.98	8.83392
112.664	7.63359			157.537	11.409			234.525	10.4439			281.271	5.60067																				420.692	7.87402
112.795	10.0452			157.624	11.8906			234.621	10.142			281.449	8.97263																				420.819	12.0482
112.894	9.33271			157.709	9.1701			234.72	11.0375			281.561	6.39386																				420.902	8.05802
113.002	10.3413			157.818	12.0555			234.81	12.1433			281.717	10.4221
113.098	10.01			157.901	11.0132			234.893	8.93256			281.813	6.1106
113.198	8.59107			157.991	10.4987			235.005	7.51315			281.977	10.3359
113.315	7.37735			158.087	12.747			235.138	10.644			282.073	8.49618
113.45	10.8873			158.165	12.5865			235.232	7.79727			282.191	9.51928
113.542	10.3627			158.244	11.6077			235.36	10.9111			282.296	7.67754
113.638	9.64785			158.331	11.7578			235.451	6.2054			282.426	9.1617
113.742	10.8578			158.416	11.6754							282.535	7.07214
113.834	10.5708			158.501	12.4301							282.677	9.14913
113.929	6.20732			158.582	12.3305							282.786	8.8574
				158.663	9.68992							282.899	7.96495
				158.766	13.5962							283.025	10.0503
				158.84	12.7877							283.124	9.99001
				158.918	15.8983							283.224	6.78887
				158.981	11.8203							283.372	10.3573
				159.065	11.3636							283.468	11.919
				159.153	11.3895							283.552	7.88955
				159.241	13.9373							283.679	11.6077
				159.313	12.3916							283.765	8.3264
				159.394	10.4439							283.885	6.70916
				159.489	13.4862							284.034	7.25689
				159.564	10.5208
				159.659	11.8133
				159.743	11.5607
				159.83	12.3305
				159.911	13.3511
				159.986	12.7065
				160.064	13.1839
				160.14	12.0773
				160.223	13.2538
				160.298	12.3229
				160.38	13.2013
				160.455	10.5876
				160.55	13.986
				160.621	12.7714
				160.7	12.5471
				160.779	13.3245
				160.854	11.1982
				160.944	12.9786
				161.021	11.8413
				161.105	12.3381
				161.186	13.4409
				161.261	11.3507
				161.349	10.4767
				161.444	12.6103
				161.524	10.5597
				161.618	14.6413
				161.686	11.1794
				161.776	13.9958
				161.847	10.395
				161.944	12.4069
[truncated: 70 more columns]

## Sheet: Fig 5 BT Quantification
File:	221121_Optogenetics_M1_2a_laserstim_bungarotoxin
Genotype: Npas-Cre-ChR2
Firing rates before and after Bungarotoxin shown in Figure 5
Time	Avg Firing							12min			25 min			37 min
0	15.16							738.305	14.3215		1512.02	11.2581		2269.13	7.52445
12	14.35							738.329	14.4196		1512.07	11.2581		2269.17	7.52445
25	8.15							738.371	14.4196		1512.11	9.14077		2269.24	7.52445
37	0.95							738.399	15.2555		1512.14	9.14077		2269.26	0.299965
50	0							738.438	15.2555		1512.2	9.14077		2269.3	0.299965
								738.464	15.5099		1512.22	7.43494		2269.37	0.299965
								738.505	15.5099		1512.27	7.43494		2269.44	0.299965
								738.529	14.2959		1512.34	7.43494		2269.51	0.299965
								738.571	14.2959		1512.36	12.9744		2269.57	0.299965
								738.599	15.1286		1512.4	12.9744		2269.64	0.299965
								738.638	15.1286		1512.43	8.18163		2269.71	0.299965
								738.665	14.9981		1512.47	8.18163		2269.77	0.299965
								738.705	14.9981		1512.54	8.18163		2269.84	0.299965
								738.731	15.0263		1512.56	7.56716		2269.91	0.299965
								738.771	15.0263		1512.6	7.56716		2269.97	0.299965
								738.798	15.14		1512.67	7.56716		2270.04	0.299965
								738.838	15.14		1512.69	13.1926		2270.11	0.299965
								738.864	14.5879		1512.74	13.1926		2270.17	0.299965
								738.905	14.5879		1512.76	5.40687		2270.24	0.299965
								738.933	13.5089		1512.8	5.40687		2270.31	0.299965
								738.971	13.5089		1512.87	5.40687		2270.37	0.299965
								739.007	14.733		1512.94	5.40687		2270.44	0.299965
								739.038	14.733		1512.95	7.40741		2270.51	0.299965
								739.074	15.2323		1513	7.40741		2270.57	0.299965
								739.105	15.2323		1513.07	7.40741		2270.64	0.299965
								739.14	14.5085		1513.08	12.4805		2270.71	0.299965
								739.171	14.5085		1513.14	12.4805		2270.77	0.299965
								739.209	15.3257		1513.16	8.08734		2270.84	0.299965
								739.238	15.3257		1513.21	8.08734		2270.9	0.299965
								739.274	14.1143		1513.27	8.08734		2270.97	0.299965
								739.305	14.1143		1513.29	7.4239		2271.04	0.299965
								739.345	15.7295		1513.34	7.4239		2271.11	0.299965
								739.371	15.7295		1513.4	7.4239		2271.17	0.299965
								739.409	15.2207		1513.42	7.9602		2271.24	0.299965
								739.438	15.2207		1513.47	7.9602		2271.31	0.299965
								739.474	15.873		1513.54	7.9602		2271.37	0.299965
								739.505	15.873		1513.55	13.0976		2271.44	0.299965
								739.537	14.4718		1513.6	13.0976		2271.51	0.299965
								739.571	14.4718		1513.62	7.94913		2271.57	0.299965
								739.606	13.9567		1513.67	7.94913		2271.64	0.299965
								739.638	13.9567		1513.74	7.94913		2271.7	0.299965
								739.678	14.7984		1513.75	7.59734		2271.77	0.299965
								739.705	14.7984		1513.8	7.59734		2271.84	0.299965
								739.746	14.3164		1513.87	7.59734		2271.9	0.299965
								739.771	14.3164		1513.88	7.48503		2271.97	0.299965
								739.816	15.0943		1513.94	7.48503		2272.04	0.299965
								739.838	15.0943		1514	7.48503		2272.1	0.299965
								739.882	15.8919		1514.01	13.2057		2272.17	0.299965
								739.904	15.8919		1514.07	13.2057		2272.24	0.299965
								739.945	15.0773		1514.09	7.56144		2272.3	0.299965
								739.971	15.0773		1514.14	7.56144		2272.37	0.299965
								740.011	14.0007		1514.2	7.56144		2272.44	0.299965
								740.038	14.0007		1514.22	7.80183		2272.5	0.299965
								740.082	15.7791		1514.27	7.80183		2272.57	0.299965
								740.104	15.7791		1514.34	7.80183		2272.59	1.24127
								740.146	13.3735		1514.35	12.8949		2272.64	1.24127
								740.171	13.3735		1514.4	12.8949		2272.7	1.24127
								740.221	14.3113		1514.43	7.77152		2272.77	1.24127
								740.238	14.3113		1514.47	7.77152		2272.84	1.24127
								740.291	14.5719		1514.54	7.77152		2272.9	1.24127
								740.304	14.5719		1514.56	7.39098		2272.97	1.24127
								740.359	14.1493		1514.6	7.39098		2273.04	1.24127
								740.371	14.1493		1514.67	7.39098		2273.1	1.24127
								740.43	14.8038		1514.69	7.92393		2273.17	1.24127
								740.438	14.8038		1514.74	7.92393		2273.24	1.24127
								740.497	6.61157		1514.8	7.92393		2273.3	1.24127
								740.504	6.61157		1514.82	7.78059		2273.37	1.24127
								740.571	6.61157		1514.87	7.78059		2273.4	2.16696
								740.638	6.61157		1514.94	7.78059		2273.44	2.16696
								740.649	14.0302		1514.95	12.1359		2273.5	2.16696
								740.704	14.0302		1515	12.1359		2273.57	2.16696
								740.72	14.2857		1515.03	7.83699		2273.64	2.16696
								740.771	14.2857		1515.07	7.83699		2273.7	2.16696
								740.79	14.5507		1515.14	7.83699		2273.77	2.16696
								740.837	14.5507		1515.16	7.20981		2273.84	2.16696
								740.859	14.8533		1515.2	7.20981
								740.904	14.8533		1515.27	7.20981			0.951251
								740.926	14.6789		1515.3	8.01443
								740.971	14.6789		1515.34	8.01443
								740.994	13.8504		1515.4	8.01443
								741.037	13.8504		1515.42	12.6263
								741.066	13.9082		1515.47	12.6263
								741.104	13.9082		1515.5	3.06513
								741.138	15.2265		1515.54	3.06513
								741.171	15.2265		1515.6	3.06513
								741.204	15.2091		1515.67	3.06513
								741.238	15.2091		1515.74	3.06513
											1515.8	3.06513
									14.349		1515.83	8.20176
											1515.87	8.20176
											1515.94	8.20176
											1515.95	11.1328
											1516	11.1328
											1516.04	8.55615
											1516.07	8.55615
											1516.14	8.55615
											1516.15	3.70268
											1516.2	3.70268
											1516.27	3.70268
											1516.34	3.70268
											1516.4	3.70268
											1516.42	8.02407
											1516.47	8.02407
											1516.54	8.02407
											1516.55	7.41702
											1516.6	7.41702
											1516.67	7.41702
												8.14678
